# Supplementary material for: T-Cell Receptor Rearrangements in Early Stages of Mycosis Fungoides May Be Associated with Pronounced Copy Number Variations: A Prognostic Factor?
Source: Cancers (Basel). 2025 Feb 6;17(3):556. doi: 10.3390/cancers17030556 (PMC11817690; doi:10.3390/cancers17030556)
Supplement: Supplementary file 1 [file cancers-17-00556-s001.zip]

Archive with 1 entries (1 files):
- cancers-3357408-supplementary.pdf
